# Supplementary material for: Development and validation of an algorithm to predict the treatment modality of burn wounds using thermographic scans: Prospective cohort study
Source: PLoS One. 2018 Nov 14;13(11):e0206477. doi: 10.1371/journal.pone.0206477 (PMC6235294; doi:10.1371/journal.pone.0206477)
Supplement: S1 File — Anonymized data. (XLSX) [file pone.0206477.s003.xlsx]

## Sheet: algorithm data
age	gender	injury	time	extremity	area	thickness	t_wound	t_uninjured	delta	treatment	cohort	prediction
0-10 years	male	scald	1	lower limb	48	partial superficial	34.3	36	1.7	1_Conservative	dev	1_Conservative
0-10 years	male	scald	1	upper limb	80	partial superficial	32.1	33.8	1.7	1_Conservative	dev	1_Conservative
0-10 years	male	scald	1	upper limb	80	partial superficial	34.5	35.1	0.6	1_Conservative	dev	1_Conservative
0-10 years	male	scald	1	upper limb	28	partial superficial	33.4	33.6	0.2	1_Conservative	dev	1_Conservative
0-10 years	female	scald	1	lower limb	30	partial superficial	30.6	33.6	3	1_Conservative	dev	2_Graft
11-20 years	female	scald	2	lower limb	48	partial full	33.3	35.1	1.8	1_Conservative	dev	1_Conservative
11-20 years	male	scald	2	upper limb	32	partial full	33.6	36.2	2.6	1_Conservative	dev	1_Conservative
0-10 years	male	scald	1	lower limb	120	partial superficial	32.4	34.8	2.4	1_Conservative	dev	1_Conservative
0-10 years	male	scald	1	lower limb	60	partial superficial	32.8	34.8	2	1_Conservative	dev	1_Conservative
0-10 years	male	scald	1	lower limb	100	partial superficial	31.6	32.6	1	1_Conservative	dev	1_Conservative
31-40 years	female	scald	2	upper limb	48	partial superficial	30.1	32.6	2.5	1_Conservative	dev	1_Conservative
0-10 years	female	scald	1	lower limb	80	partial superficial	31	33.6	2.6	1_Conservative	dev	1_Conservative
41-50 years	male	electrical	1	lower limb	100	complete	33.8	34.5	0.7	1_Conservative	dev	1_Conservative
Over 50 years	male	fire	1	upper limb	100	partial full	31.3	35.2	3.9	2_Graft	dev	2_Graft
Over 50 years	male	fire	1	upper limb	100	complete	31.3	35.2	3.9	2_Graft	dev	2_Graft
11-20 years	male	electrical	1	upper limb	32	complete	32.7	35.8	3.1	2_Graft	dev	2_Graft
21-30 years	female	fire	3	upper limb	240	complete	30.9	34.8	3.9	2_Graft	dev	2_Graft
21-30 years	female	fire	3	upper limb	240	complete	30.9	34.8	3.9	2_Graft	dev	2_Graft
41-50 years	female	fire	1	lower limb	120	complete	30.3	32.4	2.1	2_Graft	dev	1_Conservative
11-20 years	male	fire	1	lower limb	60	complete	31.8	35.1	3.3	2_Graft	dev	2_Graft
11-20 years	male	electrical	3	upper limb	48	complete	31.1	34.5	3.4	2_Graft	dev	2_Graft
21-30 years	male	electrical	1	lower limb	64	complete	31.2	33.4	2.2	2_Graft	dev	1_Conservative
11-20 years	male	electrical	1	upper limb	32	complete	32.7	35.8	3.1	2_Graft	dev	2_Graft
Over 50 years	male	fire	3	lower limb	300	complete	18.9	29.8	10.9	3_Amputation	dev	3_Amputation
Over 50 years	male	fire	3	lower limb	300	complete	18.9	26.5	7.6	3_Amputation	dev	3_Amputation
21-30 years	male	fire	1	lower limb	600	complete	25.2	31.4	6.2	3_Amputation	dev	3_Amputation
21-30 years	male	fire	1	lower limb	600	complete	24.9	31.1	6.2	3_Amputation	dev	3_Amputation
21-30 years	male	fire	1	lower limb	100	complete	25.6	33.7	8.1	3_Amputation	dev	3_Amputation
Over 50 years	male	fire	1	upper limb	300	complete	29.3	35.8	6.5	3_Amputation	dev	3_Amputation
21-30 years	male	fire	1	lower limb	750	complete	20.3	31.4	11.1	3_Amputation	dev	3_Amputation
21-30 years	male	fire	1	lower limb	700	complete	21.9	31.1	9.2	3_Amputation	dev	3_Amputation
21-30 years	male	fire	1	lower limb	120	complete	25.3	31.8	6.5	3_Amputation	dev	3_Amputation
11-20 years	male	electrical	3	upper limb	160	complete	29.7	35.7	6	3_Amputation	dev	3_Amputation
21-30 years	male	electrical	1	upper limb	240	complete	29.7	36.3	6.6	3_Amputation	dev	3_Amputation
0-10 years	female	scald	1	lower limb	30	partial superficial	33.9	35.1	1.2	1_Conservative	val	1_Conservative
41-50 years	male	electrical	3	lower limb	25	complete	30.3	35.2	4.9	2_Graft	val	2_Graft
31-40 years	male	fire	2	lower limb	70	partial full	25.6	29.6	4	1_Conservative	val	2_Graft
0-10 years	male	scald	2	lower limb	50	partial superficial	39.2	39.3	0.1	1_Conservative	val	1_Conservative
41-50 years	male	electrical	1	lower limb	25	complete	21.8	26.8	5	2_Graft	val	2_Graft
11-20 years	male	electrical	2	lower limb	100	complete	31.5	35.8	4.3	2_Graft	val	2_Graft
11-20 years	male	electrical	2	lower limb	100	complete	31.3	38.2	6.9	3_Amputation	val	3_Amputation
0-10 years	female	scald	3	lower limb	70	partial superficial	36.8	37.7	0.9	1_Conservative	val	1_Conservative
21-30 years	female	electrical	3	lower limb	50	complete	32.5	37.9	5.4	3_Amputation	val	3_Amputation
21-30 years	female	electrical	3	lower limb	200	complete	28.8	30.5	1.7	1_Conservative	val	1_Conservative
31-40 years	male	fire	1	lower limb	2500	complete	17.2	23.8	6.6	3_Amputation	val	3_Amputation
31-40 years	male	fire	1	lower limb	2500	complete	17.4	23.8	6.4	3_Amputation	val	3_Amputation
31-40 years	male	fire	1	upper limb	1500	complete	18.5	27.5	9	3_Amputation	val	3_Amputation
41-50 years	male	electrical	3	lower limb	25	complete	30	34.1	4.1	2_Graft	val	2_Graft
0-10 years	male	scald	1	lower limb	80	partial full	35.1	37.4	2.3	2_Graft	val	1_Conservative
0-10 years	male	scald	2	lower limb	180	partial superficial	32.5	34.1	1.6	1_Conservative	val	1_Conservative
0-10 years	male	scald	2	lower limb	25	partial superficial	32.6	32.9	0.3	1_Conservative	val	1_Conservative
11-20 years	female	fire	1	lower limb	100	partial superficial	32.3	32.5	0.2	1_Conservative	val	1_Conservative
31-40 years	male	fire	2	upper limb	200	complete	26.5	33.7	7.2	3_Amputation	val	3_Amputation
11-20 years	female	fire	1	upper limb	600	partial full	32.3	33.9	1.6	1_Conservative	val	1_Conservative
Over 50 years	male	fire	2	upper limb	100	complete	33	38.4	5.4	3_Amputation	val	3_Amputation
21-30 years	male	fire	2	upper limb	100	partial full	26.5	29.7	3.2	2_Graft	val	2_Graft
